# Supplementary material for: Physical Confirmation and Comparative Genomics of the Rat Mammary carcinoma susceptibility 3 Quantitative Trait Locus
Source: G3 (Bethesda). 2017 Apr 5;7(6):1767–73. doi: 10.1534/g3.117.039388 (PMC5473756; doi:10.1534/g3.117.039388)
Supplement: Supplementary file 1 [file 1767FileS1.xlsx]

## Sheet: Human MCS3 candidate genes
#name	chrom	strand	txStart	txEnd	exonCount	name2	arbitrary
NR_002720	chr11	+	3626459	3637559	7	TRPC2	1
NM_001079536	chr11	-	3638505	3642316	5	ART5	1
NM_004314	chr11	+	3645130	3664416	5	ART1	1
NM_001303034	chr11	-	3665586	3671384	5	CHRNA10	1
NM_016320	chr11	-	3675009	3797792	33	NUP98	1
NM_001256235	chr11	+	3797723	3826371	8	PGAP2	1
NM_001665	chr11	-	3826977	3840983	2	RHOG	1
NM_001277961	chr11	+	3855702	4093210	12	STIM1	1
NR_039835	chr11	+	3856061	3856141	1	MIR4687	1
NM_001033	chr11	+	4094684	4138925	19	RRM1	1
NR_047550	chr11	+	4187151	4202653	2	LOC100506082	1
NM_001005161	chr11	-	4367262	4368386	1	OR52B4	1
NM_003141	chr11	-	4384896	4393696	7	TRIM21	1
NM_001005172	chr11	+	4449294	4450361	1	OR52K2	1
NM_001005171	chr11	+	4488878	4489908	1	OR52K1	1
NM_001004137	chr11	+	4545190	4546144	1	OR52M1	1
NM_144663	chr11	-	4571422	4577820	4	C11orf40	1
NM_001005170	chr11	+	4586790	4587905	1	OR52I2	1
NM_001005169	chr11	+	4594038	4595013	1	OR52I1	1
NM_001304496	chr11	-	4598671	4608259	6	TRIM68	1
NM_001004751	chr11	+	4639714	4640838	1	OR51D1	1
NM_152430	chr11	+	4643925	4655486	2	OR51E1	1
NM_030774	chr11	-	4680170	4697846	2	OR51E2	1
NM_001004752	chr11	-	4768978	4769917	1	OR51F1	1
NM_001005177	chr11	-	4803432	4804380	1	OR52R1	1
NM_001004753	chr11	+	4821385	4822414	1	OR51F2	1
NM_001004758	chr11	-	4848236	4849208	1	OR51S1	1
NM_001004759	chr11	+	4881818	4882883	1	OR51T1	1
NM_001004749	chr11	+	4907369	4908308	1	OR51A7	1
NM_001005238	chr11	-	4914718	4915663	1	OR51G2	1
NM_001005237	chr11	-	4923373	4924339	1	OR51G1	1
NM_001005329	chr11	-	4946158	4947100	1	OR51A4	1
NM_001004748	chr11	-	4954771	4955713	1	OR51A2	1
NM_021801	chr11	+	4988190	4992429	6	MMP26	1
NM_001004755	chr11	+	4998982	4999930	1	OR51L1	1
NM_001001916	chr11	+	5046525	5047461	1	OR52J3	1
NM_001005164	chr11	-	5058649	5059627	1	OR52E2	1
NM_001005160	chr11	-	5131691	5132642	1	OR52A5	1
NM_012375	chr11	-	5151430	5152369	1	OR52A1	1
NM_001004760	chr11	-	5199734	5200700	1	OR51V1	1
NM_000518	chr11	-	5225465	5227071	3	HBB	1
NM_000519	chr11	-	5232828	5234628	3	HBD	1
NR_001589	chr11	-	5241954	5243592	3	HBBP1	1
NR_121648	chr11	-	5244553	5245546	1	BGLT3	1
NM_000559	chr11	-	5248271	5249857	3	HBG1	1
NM_000184	chr11	-	5253190	5254781	3	HBG2	1
NM_005330	chr11	-	5268349	5270143	3	HBE1	1
NM_033179	chr11	-	5301013	5301946	1	OR51B4	1
NM_033180	chr11	-	5323297	5324352	1	OR51B2	1
NR_038321	chr11	-	5340882	5505652	5	OR51B5	1
NM_001004750	chr11	+	5351507	5352446	1	OR51B6	1
NM_001004756	chr11	+	5389376	5390434	1	OR51M1	1
NM_001004757	chr11	+	5422110	5423206	1	OR51Q1	1
NM_001005288	chr11	-	5440541	5441553	1	OR51I1	1
NM_001004754	chr11	+	5453407	5454477	1	OR51I2	1
NM_001005163	chr11	+	5488684	5489748	1	OR52D1	1
NM_017481	chr11	-	5507299	5509923	2	UBQLN3	1
NM_145053	chr11	-	5514392	5516726	1	UBQLNL	1
NR_133006	chr11	-	5518309	5521785	3	OLFM5P	1
NM_001005289	chr11	-	5544560	5545523	1	OR52H1	1
NM_001005162	chr11	+	5580876	5581884	1	OR52B6	1
NM_058166	chr11	+	5596100	5612958	8	TRIM6	1
NM_001003819	chr11	+	5596634	5644395	14	TRIM6-TRIM34	1
NM_001003827	chr11	+	5619943	5644395	8	TRIM34	1
NM_033034	chr11	-	5663194	5685109	8	TRIM5	1
NM_001199573	chr11	+	5689586	5710863	8	TRIM22	1
NM_001005180	chr11	+	5736447	5737538	1	OR56B1	1
NM_001005175	chr11	+	5754692	5755729	1	OR52N4	1
NM_001001922	chr11	-	5777633	5778667	1	OR52N5	1
NM_001001913	chr11	-	5787853	5788816	1	OR52N1	1
NM_001005174	chr11	+	5820335	5821301	1	OR52N2	1
NM_001005167	chr11	-	5840955	5841897	1	OR52E6	1
NM_001005168	chr11	-	5856748	5857702	1	OR52E8	1
NM_001005165	chr11	+	5884292	5885231	1	OR52E4	1
NM_001003443	chr11	+	5947346	5948294	1	OR56A3	1
NM_001146033	chr11	-	5967552	5968494	1	OR56A5	1
NM_001005173	chr11	-	5985891	5986985	1	OR52L1	1
NM_001005179	chr11	-	6002050	6003148	1	OR56A4	1
NM_001001917	chr11	-	6026670	6027741	1	OR56A1	1
NM_001005181	chr11	+	6107683	6108835	1	OR56B4	1
NM_001004052	chr11	-	6169354	6170326	1	OR52B2	1
NM_001005178	chr11	+	6199223	6200186	1	OR52W1	1
NM_173525	chr11	+	6205567	6211135	3	C11orf42	1
NM_032127	chr11	-	6211333	6234711	12	FAM160A2	1
NM_001037329	chr11	+	6239091	6244477	6	CNGA4	1
NM_001318029	chr11	+	6259673	6272127	4	CCKBR	1
NM_145040	chr11	-	6318945	6320510	2	PRKCDBP	1
NM_000543	chr11	+	6390413	6394998	6	SMPD1	1
NM_001257325	chr11	-	6395123	6404691	13	APBB1	1
NM_000613	chr11	-	6431037	6441024	10	HPX	1
NM_001248007	chr11	-	6448612	6473984	11	TRIM3	1
NM_001242854	chr11	-	6474682	6481479	8	ARFIP2	1
NM_012192	chr11	+	6481446	6484681	3	TIMM10B	1
NM_144666	chr11	+	6497295	6572024	43	DNHD1	1
NM_015324	chr11	-	6599913	6603650	7	RRP8	1
NM_001014794	chr11	+	6603707	6610874	13	ILK	1
NM_006284	chr11	-	6610816	6612244	5	TAF10	1
NM_000391	chr11	-	6612765	6619461	13	TPP1	1
NM_003737	chr11	-	6621323	6655849	21	DCHS1	1
NM_022061	chr11	-	6680384	6683401	3	MRPL17	1
NR_003945	chr11	-	6713145	6721879	1	GVINP1	1
NM_001004490	chr11	-	6768006	6768957	1	OR2AG2	1
NM_001004489	chr11	+	6785016	6786014	1	OR2AG1	1
NM_003696	chr11	-	6794524	6795908	1	OR6A2	1
NM_178168	chr11	+	6845682	6846636	1	OR10A5	1
NM_001004460	chr11	+	6869754	6870666	1	OR10A2	1
NM_207186	chr11	+	6876624	6877619	1	OR10A4	1
NM_003700	chr11	-	6891573	6892500	1	OR2D2	1
NM_001004684	chr11	+	6921001	6921994	1	OR2D3	1
NM_013250	chr11	+	6926422	6958047	7	ZNF215	1
NM_013249	chr11	-	6999317	7020355	3	ZNF214	1
NM_176822	chr11	+	7020468	7071526	12	NLRP14	1
NM_014469	chr11	+	7088933	7091148	1	RBMXL2	1
NR_029192	chr11	-	71865508	71928447	7	LOC100133315	1
NM_001300926	chr11	+	71928721	71997597	7	RNF121	1
NM_001039659	chr11	+	71998911	72002528	7	IL18BP	1
NR_104476	chr11	-	72002863	72080474	25	NUMA1	1
NR_104178	chr11	+	72014290	72020910	4	LOC100128494	1
NR_036123	chr11	-	72072227	72072302	1	MIR3165	1
NM_001145307	chr11	+	72080330	72096892	6	LRTOMT	1
NM_017907	chr11	-	72097291	72103387	5	LAMTOR1	1
NM_001278494	chr11	-	72109586	72112232	6	ANAPC15	1
NM_000804	chr11	+	72135709	72139892	5	FOLR3	1
NM_016724	chr11	+	72189557	72196323	6	FOLR1	1
NM_000803	chr11	+	72216774	72221950	5	FOLR2	1
NM_001567	chr11	+	72224837	72239144	28	INPPL1	1
NM_005169	chr11	-	72239076	72244176	3	PHOX2A	1
NM_001258392	chr11	-	72292425	72434684	16	CLPB	1
NR_126364	chr11	+	72570655	72573222	2	LINC01537	1
NM_001143839	chr11	-	72576139	72642460	30	PDE2A	1
NR_029603	chr11	-	72615062	72615130	1	MIR139	1
NM_001040118	chr11	-	72685068	72752389	35	ARAP1	1
NM_006645	chr11	-	72754728	72793705	7	STARD10	1
NR_039841	chr11	+	72783529	72783592	1	MIR4692	1
NM_001318766	chr11	+	72814405	72829635	18	ATG16L2	1
NM_014824	chr11	-	72836744	73142098	20	FCHSD2	1
NR_039664	chr11	+	72879919	72893722	3	MIR4459	1
NM_002564	chr11	+	73218297	73242427	3	P2RY2	1
NM_001277205	chr11	+	73264504	73298625	4	P2RY6	1
NM_014786	chr11	+	73308617	73369380	21	ARHGEF17	1
NM_152222	chr11	+	73376359	73397474	11	RELT	1
NM_001286050	chr11	-	73400477	73598189	9	FAM168A	1
NM_001130033	chr11	+	73646177	73662819	7	PLEKHB1	1
NM_001243719	chr11	-	73675637	73760093	8	RAB6A	1
NM_001318498	chr11	+	73787871	73864611	9	MRPL48	1
NM_016565	chr11	-	73872667	73876845	2	COA4	1
NM_001267806	chr11	+	73876698	73927736	12	PAAF1	1
NM_153614	chr11	+	73950318	73970287	8	DNAJB13	1
NM_003355	chr11	-	73974670	73982844	8	UCP2	1
NM_003356	chr11	-	74000280	74009237	7	UCP3	1
NM_001286577	chr11	-	74012713	74171019	33	C2CD3	1
NM_001271593	chr11	+	74171062	74254703	14	PPME1	1
NM_001288748	chr11	-	74266648	74311676	13	P4HA3	1
NR_120556	chr11	+	74311361	74324705	7	LOC101928580	1
NM_173582	chr11	-	74330311	74398465	14	PGM2L1	1
NR_039710	chr11	+	74399236	74399333	1	MIR548AL	1
NM_005472	chr11	-	74454840	74467555	3	KCNE3	1
NM_001144869	chr11	-	74491877	74493710	2	LIPT2	1
NM_001319240	chr11	+	74493384	74498533	2	LOC100287896	1
NM_006591	chr11	+	74592529	74643060	12	POLD3	1
NM_001304417	chr11	-	74696427	74711367	9	CHRDL2	1
NR_039845	chr11	-	74720267	74720337	1	MIR4696	1
NM_001098638	chr11	+	74748867	74842413	6	RNF169	1
NM_001270380	chr11	-	74840909	74949187	15	XRRA1	1
NM_014752	chr11	+	74949246	74979031	5	SPCS2	1
NM_006656	chr11	+	74988904	75007698	3	NEU3	1
NM_001005285	chr11	-	75088750	75089713	1	OR2AT4	1
NM_001145212	chr11	+	75150986	75206400	11	SLCO2B1	1
NM_001195528	chr11	+	75240904	75243704	1	TPBGL	1
NM_004041	chr11	-	75260121	75351831	16	ARRB1	1
NR_029891	chr11	-	75335091	75335186	1	MIR326	1
NM_001005	chr11	+	75399490	75406913	7	RPS3	1
NR_000005	chr11	+	75400390	75400538	1	SNORD15A	1
NM_001039548	chr11	-	75422393	75430629	6	KLHL35	1
NM_030792	chr11	-	75434639	75525554	17	GDPD5	1
NM_001207014	chr11	+	75562055	75572804	6	SERPINH1	1
NM_033063	chr11	-	75586917	75668434	4	MAP6	1
NM_025098	chr11	+	75717818	75732958	6	MOGAT2	1
NR_046090	chr11	-	75758454	75768647	4	LOC283214	1
NM_001253891	chr11	+	75768732	75801536	7	DGAT2	1
NM_003369	chr11	+	75815166	76144238	15	UVRAG	1
NM_004626	chr11	-	76186325	76206530	5	WNT11	1
NM_004705	chr11	-	76349956	76380965	5	THAP12	1
NM_001305225	chr11	+	76381312	76386541	1	LOC100506127	1
NM_001300942	chr11	+	76445024	76552899	22	EMSY	1
NM_005512	chr11	-	76657523	76670000	3	LRRC32	1
NR_024042	chr11	-	76680165	76721789	21	GUCY2EP	1
NM_001258210	chr11	+	76782312	76798154	2	TSKU	1
NR_120561	chr11	-	76782580	76783062	2	LOC101928837	1
NM_015516	chr11	+	76783240	76798154	2	TSKU	1
NM_001300953	chr11	+	76860872	77026797	10	ACER3	1
NM_138706	chr11	+	77034340	77041958	2	B3GNT6	1
NM_004055	chr11	+	77066944	77126152	13	CAPN5	1
NM_006189	chr11	+	77102839	77103331	1	OMP	1
NM_000260	chr11	+	77128263	77215241	49	MYO7A	1
NM_182833	chr11	-	77216557	77287418	16	GDPD4	1
NM_001128620	chr11	-	77322014	77474063	16	PAK1	1
NR_130930	chr11	+	77571088	77575662	3	LOC646029	1
NM_173039	chr11	+	77589634	77610356	3	AQP11	1
NM_001293	chr11	-	77616150	77637806	7	CLNS1A	1
NM_016578	chr11	-	77666228	77820834	16	RSF1	1
NM_001316960	chr11	+	77821113	77872352	5	AAMDC	1
NM_033547	chr11	-	77878719	77994671	23	INTS4	1
NM_023930	chr11	-	78015714	78023274	2	KCTD14	1
NM_001203260	chr11	-	78015714	78080219	4	NDUFC2-KCTD14	1
NM_003251	chr11	+	78063860	78068357	2	THRSP	1
NM_001204054	chr11	-	78068346	78080219	3	NDUFC2	1
NM_001007027	chr11	-	78100941	78139653	14	ALG8	1
NR_102280	chr11	+	78139792	78173977	4	KCTD21-AS1	1
NM_001029859	chr11	-	78171243	78188629	2	KCTD21	1
NM_020798	chr11	+	78188811	78214711	11	USP35	1
NM_012296	chr11	-	78215289	78341880	10	GAB2	1
NR_120564	chr11	-	78423982	78429836	4	LOC101928865	1
NM_001243251	chr11	-	78435960	78574864	14	NARS2	1
NR_120566	chr11	+	78533175	78558565	4	LOC101928896	1
NM_001098816	chr11	-	78653282	79440651	34	TENM4	1
NR_030598	chr11	-	79402021	79402109	1	MIR708	1
NR_049841	chr11	-	79422168	79422226	1	MIR5579	1
NR_120570	chr11	-	80751200	80762803	3	LOC101928944	1
NR_120571	chr11	-	81879850	82403913	8	MIR4300HG	1
NR_036186	chr11	-	81890740	81890836	1	MIR4300	1
NM_175885	chr11	-	82732003	82733864	1	FAM181B	1
NM_005040	chr11	-	82822940	82900603	9	PRCP	1
NM_145018	chr11	+	82901694	82934657	6	DDIAS	1
NM_001286059	chr11	-	82973132	83034569	5	RAB30	1
NR_033347	chr11	-	83041463	83041598	1	SNORA70E	1
NR_038903	chr11	+	83072065	83073712	3	RAB30-AS1	1
NM_015885	chr11	+	83157094	83185793	16	PCF11	1
NM_001300975	chr11	+	83193738	83248971	11	ANKRD42	1
NM_001286116	chr11	-	83259092	83286407	9	CCDC90B	1
NM_001142700	chr11	-	83455012	84273280	20	DLG2	1
NM_001193537	chr11	+	85628572	85636539	6	TMEM126B	1
NM_001039618	chr11	-	85657563	85665138	1	CREBZF	1
NM_152723	chr11	-	85683843	85686277	1	CCDC89	1
NM_001162951	chr11	-	85694220	85758069	18	SYTL2	1
NM_001286159	chr11	+	85855100	85920020	11	CCDC83	1
NM_001008660	chr11	-	85957170	86069097	20	PICALM	1
NM_001308007	chr11	+	86244383	86278810	13	EED	1
NR_106813	chr11	+	86278332	86278398	1	MIR6755	1
NM_016401	chr11	+	86302210	86345943	5	HIKESHI	1
NM_001156474	chr11	+	86374735	86423109	15	CCDC81	1
NM_001014811	chr11	-	86441107	86672198	14	ME3	1
NM_001293180	chr11	+	86791058	86811231	2	PRSS23	1
NR_045004	chr11	-	86856930	86857954	1	OR7E2P	1
NM_012193	chr11	-	86945674	86955398	2	FZD4	1
NR_038905	chr11	+	86955620	87000947	3	LOC100506368	1
NM_001168724	chr11	+	87037843	87328834	14	TMEM135	1
NR_135090	chr11	-	87718353	87719411	2	LOC105369423	1
NM_022337	chr11	-	88113246	88175467	3	RAB38	1
NR_036124	chr11	+	88176501	88176593	1	MIR3166	1
NM_001814	chr11	-	88293591	88337787	7	CTSC	1
NR_049724	chr11	+	88504575	88524054	6	GRM5-AS1	1
NM_001143831	chr11	-	88504575	89048072	9	GRM5	1
NM_000372	chr11	+	89177871	89295759	5	TYR	1
NM_001291929	chr11	-	89324353	89490741	17	NOX4	1
NM_001242911	chr15	+	80059567	80138393	6	ZFAND6	1
NM_000137	chr15	+	80152890	80186582	14	FAH	1
NR_120317	chr15	-	80195478	80252261	3	LINC01314	1
NR_033833	chr15	-	80263067	80341805	3	LINC00927	1
NM_014862	chr15	+	80404349	80597936	19	ARNT2	1
NR_120363	chr15	-	80554610	80562944	3	LOC101929586	1
NR_049837	chr15	+	80581102	80581239	1	MIR5572	1
NM_021214	chr15	+	80695310	80755621	3	ABHD17C	1
NM_001293298	chr15	+	80779342	80951662	30	CEMIP	1
NR_030393	chr15	-	80841977	80842073	1	MIR549A	1
NR_126327	chr15	-	80947325	80989878	5	MESDC2	1
NR_039739	chr15	-	80997416	80997473	1	MIR4514	1
NM_022566	chr15	+	81000953	81004004	1	MESDC1	1
NM_173528	chr15	+	81134302	81149175	7	CFAP161	1
NM_001172128	chr15	+	81196877	81312763	19	IL16	1
NM_181900	chr15	-	81312665	81324183	6	STARD5	1
NR_120365	chr15	+	81324332	81443076	7	TMC3-AS1	1
NM_001080532	chr15	-	81332418	81374077	22	TMC3	1
NM_032246	chr15	-	82041777	82046143	2	MEX3B	1
NR_120367	chr15	+	82088593	82097693	6	LINC01583	1
NM_001322845	chr15	-	82130219	82262528	20	EFL1	1
NM_001008226	chr15	+	82262810	82284926	3	SAXO2	1
NR_045529	chr15	+	82293282	82334561	24	ADAMTS7P1	1
NM_001164465	chr15	-	82339995	82349475	9	GOLGA6L10	1
NR_004847	chr15	+	82355135	82415611	5	UBE2Q2P2	1
NM_198181	chr15	+	82429979	82439386	9	GOLGA6L9	1
NR_120378	chr15	-	82443331	82444869	3	LOC102724034	1
NR_026811	chr15	-	82471476	82513999	8	GOLGA2P10	1
NR_102747	chr15	-	82471481	82513995	6	LOC727751	1
NR_111962	chr15	+	82519589	82526484	9	GOLGA6L17P	1
NR_111943	chr15	-	82536749	82540457	4	RPS17	1
NM_001288819	chr15	-	82543200	82647605	12	CPEB1	1
NR_046096	chr15	+	82647769	82692820	4	CPEB1-AS1	1
NM_001278511	chr15	-	82659280	82709908	25	AP3B2	1
NR_034139	chr15	-	82710470	82713993	4	LOC338963	1
NR_036446	chr15	-	82725897	82739780	3	ACTG1P17	1
NR_110099	chr15	+	82750563	82755037	2	SNHG21	1
NM_001007122	chr15	-	82755364	82806070	13	FSD2	1
NR_003011	chr15	+	82755944	82756071	1	SCARNA15	1
NM_001080435	chr15	+	82809627	82834861	10	WHAMM	1
NM_004839	chr15	-	82848976	82952724	9	HOMER2	1
NM_031452	chr15	+	82986202	82991057	4	FAM103A1	1
NM_001160116	chr15	-	82988962	83011641	4	C15orf40	1
NM_001011885	chr15	-	83016428	83067354	7	BTBD1	1
NR_039740	chr15	+	83067334	83067415	1	MIR4515	1
NM_001144903	chr15	+	83107571	83137359	9	TM6SF1	1
NM_016073	chr15	-	83138051	83208018	6	HDGFRP3	1
NM_001301206	chr15	-	83255902	83283457	5	BNC1	1
NM_001301108	chr15	+	83447227	83618741	9	SH3GL3	1
NM_001301110	chr15	+	83654085	84039841	30	ADAMTSL3	1
NR_036652	chr15	+	84080186	84126601	10	EFTUD1P1	1

## Sheet: Rat & Human Mcs3 Genes
Annotated Gene Transcripts in Rat Mcs3 and Human Orthologous Regions
RAT Mcs3 (genome build RGSC 6.0/rn6)						HUMAN (genome build GRCh38/hg38)
chrom	transcript	strand	txStart	txEnd	Sequence ID	chrom	chrom band	transcript	strand	txStart	txEnd
						chr15	15q25.2	EFTUD1P1	+	84080186	84126601
chr1	Tm6sf1	+	143657606	143703759	NM_001108490	chr15	15q25.2	TM6SF1	+	83107571	83137359
chr1	Hdgfrp3	-	143702863	143751789	NM_145785	chr15	15q25.2	HDGFRP3	-	83138051	83208018
chr1	Bnc1	-	143793052	143818706	NM_001108916	chr15	15q25.2	BNC1	-	83255902	83283457		Human genome region below is orthologous to RNO1:143167288-143700228, which is proximal to Mcs3
chr1	Sh3gl3	+	144069640	144200030	NM_031238	chr15	15q25.2	SH3GL3	+	83447227	83618741
chr1	Adamtsl3	+	144238957	144561065	NM_001107533	chr15	15q25.2	ADAMTSL3	+	83654085	84039841		chrom	transcript	strand	txStart	txEnd
chr1	Saxo2	-	144586259	144601327	NM_001106277	chr15	15q25.2	SAXO2	+	82262810	82284926		chr15	ADAMTS7P1	+	82293282	82334561
chr1	Efl1	+	144601424	144740634	NM_001107534	chr15	15q25.2	EFL1	-	82130219	82262528		chr15	GOLGA6L10	-	82342755	82349475
						chr15	15q25.2	LINC01583	+	82088593	82097693		chr15	UBE2Q2P2	+	82355135	82415611
chr1	Mex3b	+	144831522	144835758	NM_001191626	chr15	15q25.2	MEX3B	-	82041777	82046143		chr15	GOLGA6L9	+	82429979	82439386
chr1	Tmc3	+	145715968	145760623	NM_001170432	chr15	15q25.1	TMC3	-	81332418	81374077		chr15	LOC102724034	-	82443331	82444869
						chr15	15q25.1/q25.2	TMC3-AS1	+	81324332	81443076		chr15	GOLGA2P10	-	82471476	82513999
chr1	Stard5	+	145770134	145780001	NM_001192011	chr15	15q25.1	STARD5	-	81312665	81324183		chr15	LOC727751	-	82471481	82513995
chr1	Il16	-	145781927	145870912	NM_001105749	chr15	15q25.1	IL16	+	81196877	81312763		chr15	GOLGA6L17P	+	82519589	82526484
chr1	Cfap161	-	145907092	145931583	NM_001100581	chr15	15q25.1	CFAP161	+	81134302	81149175		chr15	RPS17	-	82536749	82540544
chr1	Mesdc1	-	146027820	146029840	NM_001013149	chr15	15q25.1	MESDC1	+	81000953	81004004		chr15	CPEB1	-	82543200	82647605
						chr15	15q25.1	MIR4514	-	80997416	80997473		chr15	CPEB1-AS1	+	82647769	82692820
chr1	Mesdc2	+	146037425	146043097	NM_001008345	chr15	15q25.1	MESDC2	-	80947325	80989878		chr15	AP3B2	-	82659280	82709908
						chr15	15q25.1	MIR549A	-	80841977	80842073		chr15	LOC338963	-	82710470	82713993
						chr15	15q25.1	CEMIP	+	80779342	80951662		chr15	ACTG1P17	-	82725897	82739780
chr1	Abhd17c	-	146248500	146289465	NM_001100736	chr15	15q25.1	ABHD17C	+	80695310	80755621		chr15	SNHG21	+	82750563	82757206
						chr15	15q25.1	MIR5572	+	80581102	80581239		chr15	FSD2	-	82755364	82806070
						chr15	15q25.1	LOC101929586	-	80554610	80562944		chr15	SCARNA15	+	82755944	82756071
chr1	Arnt2	-	146399216	146556143	NM_012781	chr15	15q25.1	ARNT2	+	80404349	80597936		chr15	WHAMM	+	82809627	82834861
						chr15	15q25.1	LINC00927	-	80263067	80341805		chr15	HOMER2	-	82848976	82952724
						chr15	15q25.1	LINC01314	-	80195478	80252261		chr15	FAM103A1	+	82986202	82991057
chr1	Fah	-	146713662	146736339	NM_017181	chr15	15q25.1	FAH	+	80152890	80186582		chr15	C15orf40	-	82990618	83011641
chr1	Zfand6	-	146745856	146823762	NM_001007630	chr15	15q25.1	ZFAND6	+	80059567	80138393		chr15	BTBD1	-	83016428	83067354
chr1	F8a1	+	147021435	147022950	NM_001109323	chrX	Xq28	F8A1	+	154886349	154888061		chr15	MIR4515	+	83067334	83067415
chr1	Cyp2c7	-	147422998	148119857	NM_017158								This contiguous region of human chromosome 15 is not contained in rat Mcs3 as delimited in this study, but proximal to it.
chr1	Cyp2c6v1	+	147713900	147814394	NM_001013904	chr10	10q23.33	CYP2C19	+	94762624	94853260
chr1	Mpp1	+	148450212	148458945	NM_001037659
chr1	Olr226	-	148846678	148847662	NM_031710
chr1	Olr227	+	148862492	148863446	NM_001000203
chr1	Vom2r41	-	148927898	148974431	NM_001099500
chr1	Vom2r40	-	148928236	148974509	NM_173317
chr1	Vom2r42	-	149132319	149175214	NM_001099511
chr1	Vom2r43	-	149506821	149529350	NM_001099512
chr1	Olr12	-	149578356	149579280	NM_001000540
chr1	Olr13	-	149602345	149603272	NM_001000116
chr1	Olr14	-	149632087	149633029	NM_001000695
chr1	Olr16	-	149674492	149675443	NM_001000694
chr1	Olr17	-	149682400	149683357	NM_001000937
chr1	Olr16	-	149769830	149770781	NM_001000694
chr1	Olr17	-	149777741	149778698	NM_001000937
chr1	Olr13	-	149786381	149787308	NM_001000116
chr1	Olr14	-	149816123	149817065	NM_001000695
chr1	Olr16	-	149858528	149859479	NM_001000694
chr1	Olr19	-	149913646	149914606	NM_001000117
chr1	Olr20	+	149963546	149964539	NM_001000118
chr1	Olr23	+	150067241	150068237	NM_001000119
chr1	Olr24	-	150100235	150101177	NM_001000693
chr1	Olr25	+	150130083	150131076	NM_001000692
chr1	Olr27	-	150172374	150173316	NM_001000936
chr1	Olr29	-	150209395	150210403	NM_001000691
chr1	Olr30	+	150225372	150226302	NM_001000120
chr1	Olr32	-	150261205	150262213	NM_001000690
chr1	Olr34	+	150310318	150311257	NM_001000689
chr1	Folh1	-	150323767	150395415	NM_057185	chr11	11p11.12	FOLH1	-	49146635	49208670
chr1	Nox4	+	150797201	150974737	NM_053524	chr11	11q14.3	NOX4	-	89324353	89490741
chr1	Tyr	-	151012597	151106802	NM_001107535	chr11	11q14.3	TYR	+	89177871	89295759
chr1	Grm5	+	151218928	151783392	NM_017012	chr11	11q14.3	GRM5	-	88504575	89048072
						chr11	11q14.3/q14.2	GRM5-AS1	+	88504575	88524054
chr1	Ctsc	+	151918597	151949979	NM_017097	chr11	11q14.2	CTSC	-	88293591	88337787
						chr11	11q14.2	MIR3166	+	88176501	88176593
chr1	Rab38	+	152072715	152153449	NM_145774	chr11	11q14.2	RAB38	-	88113246	88175467
						chr11	11q14.2	LOC105369423	-	87718353	87719411
chr1	Tmem135	-	152886978	153096180	NM_001013896	chr11	11q14.2	TMEM135	+	87037843	87328834
						chr11	11q14.2	LOC100506368	+	86955620	87000947
chr1	Fzd4	+	153589470	153598376	NM_022623	chr11	11q14.2	FZD4	-	86945674	86955398
						chr11	11q14.2	OR7E2P	-	86856930	86857954
chr1	Prss23	-	153732530	153740905	NM_001007691	chr11	11q14.2	PRSS23	+	86791058	86811231
chr1	Me3	+	153861568	154056587	NM_001108491	chr11	11q14.2	ME3	-	86441107	86672198
chr1	Ccdc81	-	154064131	154111999	NM_001014021	chr11	11q14.2	CCDC81	+	86374735	86423109
chr1	l7Rn6	-	154147097	154170362	NM_001013897
						chr11	11q14.2	HIKESHI	+	86302210	86345943
						chr11	11q14.2	MIR6755	+	86278332	86278398
chr1	Eed	-	154189258	154216340	NM_001106278	chr11	11q14.2	EED	+	86244383	86278810
chr1	Picalm	+	154377504	154457191	NM_053554	chr11	11q14.2	PICALM	-	85957170	86069097
						chr11	11q14.2/q14.1	CCDC83	+	85855100	85920020
						chr11	11q14.1	SYTL2	-	85694220	85758069
chr1	Ccdc89	+	154606460	154607723	NM_001134833	chr11	11q14.1	CCDC89	-	85683843	85686277
						chr11	11q14.1	CREBZF	-	85657563	85665138
						chr11	11q14.1	TMEM126B	+	85628572	85636539
chr1	Dlg2	+	155147803	157269740	NM_022282	chr11	11q14.1	DLG2	-	83455012	84273280
chr1	Tmem126b	+	156262219	156274206	NM_001106280
chr1	Tmem126a	+	156283127	156291057	NM_001011557
chr1	Crebzf	-	156290215	156296526	NM_001271791
chr1	Ccdc89	-	156326089	156327352	NM_001134833
chr1	Ccdc90b	+	157403594	157417152	NM_001024885	chr11	11q14.1	CCDC90B	-	83259092	83286407
chr1	Ankrd42	-	157419117	157461588	NM_001135013	chr11	11q14.1	ANKRD42	+	83193738	83248971
						chr11	11q14.1	PCF11	+	83157094	83185793
						chr11	11q14.1	RAB30-AS1	+	83072065	83073712
						chr11	11q14.1	SNORA70E	-	83041463	83041598
chr1	Rab30	+	157646172	157660008	NM_001015012	chr11	11q14.1	RAB30	-	82973132	83034569
chr1	Ddias	-	157675755	157700064	NM_001126294	chr11	11q14.1	DDIAS	+	82901694	82934657
chr1	Prcp	+	157701088	157750177	NM_001106281	chr11	11q14.1	PRCP	-	82822940	82900603
chr1	Fam181b	+	157920785	157922283	NM_001109150	chr11	11q14.1	FAM181B	-	82732003	82733864
						chr11	11q14.1	MIR4300	-	81890740	81890836
						chr11	11q14.1	MIR4300HG	-	81879850	82403913
						chr11	11q14.1	LOC101928944	-	80751200	80762803
						chr11	11q14.1	MIR5579	-	79422168	79422226
chr1	Mir708	+	161221245	161221333	NR_032291	chr11	11q14.1	MIR708	-	79402021	79402109
chr1	Tenm4	+	161401526	161880942	NM_001191628	chr11	11q14.1	TENM4	-	78653282	79440651
						chr11	11q14.1	LOC101928896	+	78533175	78558565
chr1	Nars2	+	161922192	162006950	NM_001034921	chr11	11q14.1	NARS2	-	78435960	78574864
						chr11	11q14.1	LOC101928865	-	78423982	78429836
chr1	Gab2	+	162083041	162279527	NM_053417	chr11	11q14.1	GAB2	-	78215289	78341880
						chr11	11q14.1	USP35	+	78188811	78214711
chr1	Kctd21	+	162322308	162323189	NM_001109151	chr11	11q14.1	KCTD21	-	78171243	78188629
						chr11	11q14.1	KCTD21-AS1	+	78139792	78173977
chr1	Alg8	+	162342060	162362139	NM_001034127	chr11	11q14.1	ALG8	-	78100941	78139653
chr1	Ndufc2	+	162369800	162376024	NM_001009290	chr11	11q14.1	NDUFC2	-	78068346	78080219
chr1	Thrsp	-	162381250	162385575	NM_012703	chr11	11q14.1	THRSP	+	78063860	78068357
						chr11	11q14.1	NDUFC2-KCTD14	-	78015714	78080219
						chr11	11q14.1	KCTD14	-	78015714	78023274
chr1	Ints4	+	162447691	162511350	NM_001191629	chr11	11q14.1	INTS4	-	77878719	77994671
chr1	Aamdc	-	162519512	162549205	NM_001108493	chr11	11q14.1	AAMDC	+	77821113	77872352
chr1	Rsf1	+	162549420	162662170	ENSRNOT00000037050.5	chr11	11q14.1	RSF1	-	77666228	77820834
chr1	Clns1a	+	162676308	162696545	NM_031719	chr11	11q14.1	CLNS1A	-	77616150	77637806
chr1	Aqp11	-	162703393	162713560	NM_173105	chr11	11q14.1	AQP11	+	77589634	77610356
						chr11	11q14.1	LOC646029	+	77571088	77575662
chr1	Pak1	+	162768155	162882685	NM_017198	chr11	11q13.5/q14.1	PAK1	-	77322014	77474063
						chr11	11q13.5	GDPD4	-	77216557	77287418
chr1	Myo7a	-	163001874	163071508	NM_153473	chr11	11q13.5	MYO7A	+	77128263	77215241
chr1	Capn5	-	163073133	163129736	NM_134461	chr11	11q13.5	CAPN5	+	77066944	77126152
chr1	Omp	-	163097158	163097709	NM_012616	chr11	11q13.5	OMP	+	77102839	77103331
chr1	B3gnt6	-	163143916	163148948	NM_001106211	chr11	11q13.5	B3GNT6	+	77034340	77041958
						chr11	11q13.5	ACER3	+	76860872	77026797
chr1	Tsku	-	163317280	163328591	NM_001009965	chr11	11q13.5	TSKU	+	76783240	76798154
						chr11	11q13.5	LOC101928837	-	76782580	76783062
						chr11	11q13.5	TSKU	+	76782312	76798154
chr1	Gucy2d	+	163398890	163433594	NM_130737	chr11	11q13.5	GUCY2EP	-	76680165	76721789
chr1	Lrrc32	+	163445567	163457426	NM_001170434	chr11	11q13.5	LRRC32	-	76657523	76670000
chr1	Prkrir	+	163663406	163679191	NM_001191630
chr1	Emsy	-	163545326	163611299	ENSRNOT00000043788.6	chr11	11q13.5	EMSY	+	76445024	76552899
						chr11	11q13.5	LOC100506127	+	76381312	76386541
						chr11	11q13.5	THAP12	-	76349956	76380965
chr1	Wnt11	+	163797659	163813756	NM_080401	chr11	11q13.5	WNT11	-	76186325	76206530
chr1	RGD1561870	-	163813959	163814364	NM_001109336
chr1	Uvrag	-	163864008	164101568	NM_001107536	chr11	11q13.5	UVRAG	+	75815166	76144238
chr1	Dgat2	-	164113458	164143818	NM_001012345	chr11	11q13.5	DGAT2	+	75768732	75801536
						chr11	11q13.5	LOC283214	-	75758454	75768647
chr1	Mogat2	-	164181761	164205222	NM_001109436	chr11	11q13.5	MOGAT2	+	75717818	75732958
chr1	Map6	+	164225933	164292094	NM_017204	chr11	11q13.5	MAP6	-	75586917	75668434
chr1	Serpinh1	-	164301009	164308307	NM_017173	chr11	11q13.5	SERPINH1	+	75562055	75572804
						chr11	11q13.4/q13.5	GDPD5	-	75434639	75525554
						chr11	11q13.4	KLHL35	-	75422393	75430629
						chr11	11q13.4	SNORD15A	+	75400390	75400538
chr1	Rps3	-	164435867	164441167	NM_001009239	chr11	11q13.4	RPS3	+	75399490	75406913
chr1	Arrb1	+	164502451	164568430	NM_012910	chr11	11q13.4	ARRB1	-	75260121	75351831
chr1	Mir326	+	164518400	164518495	NR_031773	chr11	11q13.4	MIR326	-	75335091	75335186
						chr11	11q13.4	TPBGL	+	75240904	75243704
chr1	Slco2b1	-	164623597	164659992	NM_080786	chr11	11q13.4	SLCO2B1	+	75150986	75206400
chr1	Olr35	+	164706275	164707195	NM_001000121		11q13.4
chr1	Olr36	+	164717028	164717937	NM_001000935		11q13.4
chr1	Olr37	+	164755093	164756059	NM_001000504		11q13.4
						chr11	11q13.4	OR2AT4	-	75088750	75089713
chr1	Neu3	-	164803573	164814651	NM_054010	chr11	11q13.4	NEU3	+	74988904	75007698
chr1	Spcs2	-	164829895	164849749	NM_001191601	chr11	11q13.4	SPCS2	+	74949246	74979031
						chr11	11q13.4	XRRA1	-	74840909	74949187
						chr11	11q13.4	RNF169	+	74748867	74842413
						chr11	11q13.4	MIR4696	-	74720267	74720337
chr1	Chrdl2	+	165008996	165036431	NM_001107537	chr11	11q13.4	CHRDL2	-	74696427	74711367
chr1	Pold3	-	165085141	165122385	NM_001024750	chr11	11q13.4	POLD3	+	74592529	74643060
						chr11	11q13.4	LOC100287896	+	74493384	74498533
chr1	Lipt2	+	165170644	165172972	NM_001108917	chr11	11q13.4	LIPT2	-	74491877	74493710
chr1	LOC100912071	-	165181860	165237452	NR_131097
chr1	Kcne3	+	165189984	165196949	NM_022235	chr11	11q13.4	KCNE3	-	74454840	74467555
						chr11	11q13.4	MIR548AL	+	74399236	74399333
chr1	Pgm2l1	+	165237846	165286980	NM_001109454	chr11	11q13.4	PGM2L1	-	74330311	74398465
						chr11	11q13.4	LOC101928580	+	74311361	74324705
chr1	P4ha3	+	165295846	165330322	NM_198775	chr11	11q13.4	P4HA3	-	74266648	74311676
chr1	Ppme1	-	165335241	165382216	NM_001191838	chr11	11q13.4	PPME1	+	74171062	74254703
chr1	C2cd3	+	165382689	165479655	NM_001191602	chr11	11q13.4	C2CD3	-	74012713	74171019
chr1	Ucp3	+	165482911	165495896	NM_013167	chr11	11q13.4	UCP3	-	74000280	74009237
chr1	Ucp2	+	165506374	165512744	NM_019354	chr11	11q13.4	UCP2	-	73974670	73982844
chr1	Dnajb13	-	165515723	165530095	NM_001005885	chr11	11q13.4	DNAJB13	+	73950318	73970287
						chr11	11q13.4	PAAF1	+	73876698	73927736
chr1	Coa4	+	165549343	165552573	NM_001127655	chr11	11q13.4	COA4	-	73872667	73876845
chr1	Mrpl48	-	165563787	165606375	NM_001106282	chr11	11q13.4	MRPL48	+	73787871	73864611
chr1	Rab6a	+	165625057	165664197	NM_053366	chr11	11q13.4	RAB6A	-	73675637	73760093
chr1	Plekhb1	-	165665910	165680176	NM_172033	chr11	11q13.4	PLEKHB1	+	73646177	73662819
chr1	Fam168a	+	165724450	165878652	NM_001108494	chr11	11q13.4	FAM168A	-	73400477	73598189
chr1	Relt	-	165884406	165891627	NM_001108495	chr11	11q13.4	RELT	+	73376359	73397474
chr1	Mir3102	-	165921183	165921320	NR_106684		11q13.4
						chr11	11q13.4	ARHGEF17	+	73308617	73369380
chr1	P2ry6	-	165972438	165997751	NM_057124	chr11	11q13.4	P2RY6	+	73264504	73298625
chr1	P2ry2	-	166031227	166045420	NM_017255	chr11	11q13.4	P2RY2	+	73218297	73242427
						chr11	11q13.4	MIR4459	+	72879919	72893722
chr1	Fchsd2	+	166141953	166395915	NM_001107539	chr11	11q13.4	FCHSD2	-	72836744	73142098
chr1	Rpl7a	-	166281998	166282850	NM_001114391		11q13.4
chr1	Olr51	+	166303138	166304089	NM_001001021		11q13.4
chr1	Atg16l2	-	166401270	166413564	NM_001191560	chr11	11q13.4	ATG16L2	+	72814405	72829635
						chr11	11q13.4	MIR4692	+	72783529	72783592
chr1	Stard10	+	166433108	166457506	NM_001013069	chr11	11q13.4	STARD10	-	72754728	72793705
						chr11	11q13.4	ARAP1	-	72685068	72752389
chr1	Pde2a	+	166534642	166626147	NM_001143847	chr11	11q13.4	PDE2A	-	72576139	72642460
chr1	Mir139	+	166589544	166589612	NR_031886	chr11	11q13.4	MIR139	-	72615062	72615130
chr1	Art2b	-	166667319	166670639	NM_198735		11q13.4
						chr11	11q13.4	LINC01537	+	72570655	72573222
chr1	Clpb	+	166739635	166866093	NM_022947	chr11	11q13.4	CLPB	-	72292425	72434684
chr1	Phox2a	+	166893733	166898252	NM_053869	chr11	11q13.4	PHOX2A	-	72239076	72244176
chr1	Inppl1	-	166898177	166912524	NM_022944	chr11	11q13.4	INPPL1	+	72224837	72239144
chr1	Folr2	-	166915044	166933377	NM_001106283	chr11	11q13.4	FOLR2	+	72216774	72221950
chr1	Folr1	-	166934456	166945845	NM_133527	chr11	11q13.4	FOLR1	+	72189557	72196323
						chr11	11q13.4	FOLR3	+	72135709	72139892
chr1	Anapc15	+	166981818	166985363	NM_001170435	chr11	11q13.4	ANAPC15	-	72109586	72112232
chr1	Lrtomt	-	166986012	166988062	NM_001139494	chr11	11q13.4	LRTOMT	+	72080330	72096892
chr1	Lamtor1	+	166991473	166997045	NM_199102	chr11	11q13.4	LAMTOR1	-	72097291	72103387
chr1	Lrrc51	-	166997975	167017192	NM_001106284		11q13.4
						chr11	11q13.4	MIR3165	-	72072227	72072302
						chr11	11q13.4	LOC100128494	+	72014290	72020910
chr1	Numa1	+	167044543	167091453	NM_001100691	chr11	11q13.4	NUMA1	-	72002863	72080474
chr1	Il18bp	-	167091520	167093560	NM_053374	chr11	11q13.4	IL18BP	+	71998911	72002528
chr1	Rnf121	-	167096153	167158365	NM_001107540	chr11	11q13.4	RNF121	+	71928721	71997597
						chr11	11q13.4	LOC100133315	-	71865508	71928447
						chr11	11p15.4	TRPC2	+	3626459	3637559
chr1	Art5	-	167192808	167202767	NM_001013039	chr11	11p15.4	ART5	-	3638505	3642316
chr1	Art1	+	167202063	167206615	NM_001107541	chr11	11p15.4	ART1	+	3645130	3664416
chr1	Chrna10	-	167206721	167210919	NM_022639	chr11	11p15.4	CHRNA10	-	3665586	3671384
chr1	Nup98	-	167213865	167308851	NM_031074	chr11	11p15.4	NUP98	-	3675009	3797792
chr1	Pgap2	+	167309054	167335550	NM_053895	chr11	11p15.4	PGAP2	+	3797723	3826371
chr1	Rhog	-	167336146	167347663	NM_001037195	chr11	11p15.4	RHOG	-	3826977	3840983
chr1	Stim1	+	167373893	167533412	NM_001108496	chr11	11p15.4	STIM1	+	3855702	4093210
						chr11	11p15.4	MIR4687	+	3856061	3856141
chr1	Rrm1	+	167538386	167562688	NM_001013236	chr11	11p15.4	RRM1	+	4094684	4138925
chr1	Olr39	-	167587640	167588630	NM_001000128		11p15.4
chr1	Olr40	-	167605392	167606343	NM_001000127		11p15.4
chr1	Olr41	+	167660312	167661254	NM_001000126		11p15.4
						chr11	11p15.4	LOC100506082	+	4187151	4202653
						chr11	11p15.4	OR52B4	-	4367262	4368386
							11p15.4
chr1	Trim21	-	167688735	167700108	NM_001082572	chr11	11p15.4	TRIM21	-	4384896	4393696
chr1	Olr43	+	167719946	167720897	NM_001000541	chr11	11p15.4	OR52K2	+	4449294	4450361
chr1	Olr44	-	167731835	167732783	NM_001000125	chr11	11p15.4	OR52K1	+	4488878	4489908
chr1	Olr45	+	167748099	167749053	NM_001000124	chr11	11p15.4	OR52M1	+	4545190	4546144
chr1	Olr46	+	167758635	167759580	NM_001001001		11p15.4
chr1	Olr47	-	167769250	167770210	NM_001000123		11p15.4
chr1	Olr48	+	167786464	167787418	NM_001000122		11p15.4
						chr11	11p15.4	C11orf40	-	4571422	4577820
						chr11	11p15.4	OR52I2	+	4586790	4587905
						chr11	11p15.4	OR52I1	+	4594038	4595013
						chr11	11p15.4	TRIM68	-	4598671	4608259
chr1	Olr63	+	167870451	167871405	NM_001000542	chr11	11p15.4	OR51D1	+	4639714	4640838
chr1	Olr62	-	167874538	167875501	NM_001000129	chr11	11p15.4	OR51E1	+	4643925	4655486
chr1	Olr61	-	167883727	167884690	NM_001001022	chr11	11p15.4	OR51E2	-	4680170	4697846
chr1	Olr60	-	167892098	167893061	NM_001000748	chr11	11p15.4	OR51F1	-	4768978	4769917
chr1	Olr59	-	167906036	167911961	NM_173293	chr11	11p15.4	OR52R1	-	4803432	4804380
chr1	Olr57	+	167937025	167937970	NM_001000749	chr11	11p15.4	OR51F2	+	4821385	4822414
chr1	Olr56	+	167944447	167945398	NM_001000130	chr11	11p15.4	OR51S1	-	4848236	4849208
chr1	Olr53	-	167970206	167971151	NM_001001008	chr11	11p15.4	OR51T1	+	4881818	4882883
chr1	Olr51	+	168005315	168006266	NM_001001021	chr11	11p15.4	OR51A7	+	4907369	4908308
chr1	Olr50	-	168014173	168015148	NM_001000131	chr11	11p15.4	OR51G2	-	4914718	4915663
chr1	Olr49	-	168028366	168029293	NM_001000132	chr11	11p15.4	OR51G1	-	4923373	4924339
chr1	Olr67	+	168117525	168118464	NM_001001279	chr11	11p15.4	OR51A4	-	4946158	4947100
chr1	Olr68	+	168136958	168137927	NM_001000133	chr11	11p15.4	OR51A2	-	4954771	4955713
chr1	Olr69	-	168143383	168144322	NM_001001280		11p15.4
chr1	Olr70	-	168159869	168160811	NM_001001269		11p15.4
chr1	Olr72	-	168176131	168177139	NM_001001284		11p15.4
						chr11	11p15.4	MMP26	+	4988190	4992429
chr1	Olr74	+	168196861	168197806	NM_001000134	chr11	11p15.4	OR51L1	+	4998982	4999930
chr1	Olr75	+	168204984	168205944	NM_001001281	chr11	11p15.4	OR52J3	+	5046525	5047461
chr1	Olr77	+	168224283	168225234	NM_001001287	chr11	11p15.4	OR52E2	-	5058649	5059627
chr1	Olr78	+	168237949	168238897	NM_001000135	chr11	11p15.4	OR52A5	-	5131691	5132642
chr1	Olr79	+	168244887	168245829	NM_001002270	chr11	11p15.4	OR52A1	-	5151430	5152369
chr1	Olr80	-	168282805	168283759	NM_001001270	chr11	11p15.4	OR51V1	-	5199734	5200700
chr1	Olr81	+	168293740	168294679	NM_001001271		11p15.4
chr1	Olr82	-	168309126	168310071	NM_001001282		11p15.4
chr1	Olr83	+	168326921	168327860	NM_001000136		11p15.4
chr1	Olr84	+	168341594	168342578	NM_001000137		11p15.4
chr1	Olr85	+	168348457	168349393	NM_001000138		11p15.4
chr1	Olr86	+	168378636	168379575	NM_001000747		11p15.4
chr1	Olr87	+	168390614	168391553	NM_001000543		11p15.4
chr1	Olr88	+	168403612	168404560	NM_001000746		11p15.4
chr1	Olr89	+	168411462	168412413	NM_001000745		11p15.4
chr1	Olr91	+	168447532	168448480	NM_001000139		11p15.4
chr1	Olr92	-	168455307	168456252	NM_001000140		11p15.4
chr1	Olr93	-	168463970	168464915	NM_001000141		11p15.4
chr1	Olr94	-	168470189	168471161	NM_001001023		11p15.4
chr1	Olr95	-	168478495	168479440	NM_001001024		11p15.4
chr1	Olr96	+	168489076	168490033	NM_001001025		11p15.4
chr1	Olr98	+	168519498	168520446	NM_001000143		11p15.4
chr1	Olr101	+	168546058	168547009	NM_001000744		11p15.4
chr1	Olr103	+	168575089	168576040	NM_001000144		11p15.4
chr1	Olr104	-	168586281	168587241	NM_001000145		11p15.4
chr1	Olr105	-	168600159	168601107	NM_001000146		11p15.4
chr1	Olr106	-	168610698	168611670	NM_001000147		11p15.4
chr1	Olr107	+	168623149	168624103	NM_001000148		11p15.4
chr1	Olr108	+	168639058	168640000	NM_001000149		11p15.4
chr1	Olr109	-	168642903	168643857	NM_001000952		11p15.4
chr1	Olr110	+	168655403	168656369	NM_001000743		11p15.4
chr1	Olr111	+	168680595	168681543	NM_001000742		11p15.4
chr1	Olr112	+	168692724	168693687	NM_001000150		11p15.4
chr1	Olr113	-	168702165	168703107	NM_001000151		11p15.4
chr1	Olr114	-	168709515	168710460	NM_001000951		11p15.4
chr1	Olr115	-	168724702	168725656	NM_001000152		11p15.4
chr1	Olr119	-	168794480	168795434	NM_001000153		11p15.4
chr1	Olr120	-	168802412	168803357	NM_001000154		11p15.4
chr1	Olr121	-	168818992	168819946	NM_001000155		11p15.4
chr1	Olr122	+	168830221	168831172	NM_001000156		11p15.4
chr1	Olr124	-	168852674	168853622	NM_001000157		11p15.4
chr1	Olr125	-	168868460	168869420	NM_001000740		11p15.4
chr1	Olr126	-	168882635	168883586	NM_001000158		11p15.4
chr1	Olr127	-	168904711	168905659	NM_001001026		11p15.4
chr1	Olr128	-	168929813	168930776	NM_001000159		11p15.4
chr1	Hbb-b1	+	168945566	168953027	NM_198776		11p15.4
chr1	LOC100134871	+	168957459	168958836	NM_001113223		11p15.4
chr1	LOC689064	+	168964201	168965568	NM_001111269		11p15.4
chr1	Hbb	-	168971268	168972680	NM_033234	chr11	11p15.4	HBB	-	5225465	5227071
						chr11	11p15.4	HBD	-	5232828	5234628
						chr11	11p15.4	HBBP1	-	5241954	5243592
						chr11	11p15.4	BGLT3	-	5244553	5245546
chr1	Hbg1	-	168992840	168994219	NM_172093	chr11	11p15.4	HBG1	-	5248271	5249857
chr1	Hbe2	-	169000132	169001761	NM_001024805		11p15.4
						chr11	11p15.4	HBG2	-	5253190	5254781
chr1	Hbe1	-	169003903	169005184	NM_001008890	chr11	11p15.4	HBE1	-	5268349	5270143
chr1	Olr129	-	169031221	169032157	NM_001001027	chr11	11p15.4	OR51B4	-	5301013	5301946
chr1	Olr130	-	169039801	169040725	NM_001001272	chr11	11p15.4	OR51B2	-	5323297	5324352
chr1	Olr131	-	169050039	169050963	NM_001001285	chr11	11p15.4	OR51B5	-	5340882	5505652
chr1	Olr132	+	169074474	169075422	NM_001001273	chr11	11p15.4	OR51B6	+	5351507	5352446
chr1	Olr135	+	169115980	169116919	NM_001001288	chr11	11p15.4	OR51M1	+	5389376	5390434
chr1	Olr136	+	169128569	169129523	NM_001000160	chr11	11p15.4	OR51Q1	+	5422110	5423206
chr1	LOC499219	+	169145444	169152035	NM_001047938		11p15.4
chr1	Olr137	+	169153296	169154262	NM_001001283	chr11	11p15.4	OR51I1	-	5440541	5441553
chr1	Olr139	+	169182968	169183916	NM_001000161	chr11	11p15.4	OR51I2	+	5453407	5454477
chr1	Olr140	+	169208987	169209935	NM_001000162	chr11	11p15.4	OR52D1	+	5488684	5489748
chr1	Olr141	-	169213683	169214634	NM_001001274		11p15.4
chr1	Olr142	-	169229415	169230360	NM_001000544		11p15.4
chr1	Olr143	+	169240507	169241446	NM_001000163		11p15.4
chr1	Olr144	-	169247577	169248522	NM_001000164		11p15.4
chr1	Olr145	-	169269384	169270329	NM_001000545		11p15.4
chr1	Olr148	+	169305231	169306203	NM_001000165		11p15.4
chr1	RGD1562433	-	169319198	169321075	NM_001077678		11p15.4
chr1	Ubqln3	-	169331643	169334093	NM_001107543	chr11	11p15.4	UBQLN3	-	5507299	5509923
chr1	Ubqlnl	-	169342004	169344254	NM_001013899	chr11	11p15.4	UBQLNL	-	5514392	5516726
chr1	RGD1310717	-	169347280	169355117	NM_001106287		11p15.4
chr1	Olr149	-	169371586	169372537	NM_001000166	chr11	11p15.4	OLFM5P	-	5518309	5521785
chr1	Olr150	-	169386006	169386939	NM_001000739	chr11	11p15.4	OR52H1	-	5544560	5545523
						chr11	11p15.4	OR52B6	+	5580876	5581884
chr1	Trim6	+	169410114	169423305	NM_001170461	chr11	11p15.4	TRIM6	+	5596100	5612958
						chr11	11p15.4	TRIM6-TRIM34	+	5596634	5644395
chr1	Trim34	+	169433538	169445041	NM_001276491	chr11	11p15.4	TRIM34	+	5619943	5644395
chr1	Trim5	-	169446789	169463760	NM_001014023	chr11	11p15.4	TRIM5	-	5663194	5685109
						chr11	11p15.4	TRIM22	+	5689586	5710863
chr1	Olr152	+	169552486	169553428	NM_001000546	chr11	11p15.4	OR56B1	+	5736447	5737538
chr1	Olr153	+	169562246	169563221	NM_001000167	chr11	11p15.4	OR52N4	+	5754692	5755729
chr1	Olr154	+	169575655	169576609	NM_001000547	chr11	11p15.4	OR52N5	-	5777633	5778667
chr1	Olr155	+	169590307	169591279	NM_001000168	chr11	11p15.4	OR52N1	-	5787853	5788816
chr1	Olr156	-	169597935	169598835	NM_001006595	chr11	11p15.4	OR52N2	+	5820335	5821301
chr1	Olr157	+	169616117	169617107	NM_001000169	chr11	11p15.4	OR52E6	-	5840955	5841897
chr1	Olr158	+	169636913	169637873	NM_001000548	chr11	11p15.4	OR52E8	-	5856748	5857702
chr1	Olr159	+	169645329	169646295	NM_001000170	chr11	11p15.4	OR52E4	+	5884292	5885231
chr1	Olr160	+	169660075	169661044	NM_001000738	chr11	11p15.4	OR56A3	+	5947346	5948294
chr1	Olr161	+	169669527	169670487	NM_001001000	chr11	11p15.4	OR56A5	-	5967552	5968494
chr1	Olr162	+	169683310	169684270	NM_001000950	chr11	11p15.4	OR52L1	-	5985891	5986985
chr1	Olr163	+	169698322	169699288	NM_001000171	chr11	11p15.4	OR56A4	-	6002050	6003148
chr1	Olr164	+	169741496	169742462	NM_001000737	chr11	11p15.4	OR56A1	-	6026670	6027741
chr1	Olr165	-	169769219	169770188	NM_001000172	chr11	11p15.4	OR56B4	+	6107683	6108835
chr1	Olr167	-	169801352	169802312	NM_001000173	chr11	11p15.4	OR52B2	-	6169354	6170326
chr1	Olr179	-	169844548	169845487	NM_001000949	chr11	11p15.4	OR52W1	+	6199223	6200186
						chr11	11p15.4	C11orf42	+	6205567	6211135
chr1	Olr180	-	169855776	169856727	NM_001000180		11p15.4
chr1	Olr181	-	169881515	169882454	NM_001001030		11p15.4
chr1	Olr183	-	169891908	169892850	NM_001000181		11p15.4
chr1	Olr184	-	169902960	169903914	NM_001000182		11p15.4
chr1	Olr185	+	169912818	169913772	NM_001000183		11p15.4
chr1	Olr186	+	169919410	169920352	NM_001001031		11p15.4
chr1	Olr188	+	169944608	169945547	NM_001001032		11p15.4
chr1	Olr189	+	169951912	169952854	NM_001000184		11p15.4
chr1	Olr190	+	169966189	169967137	NM_001000185		11p15.4
chr1	Olr192	-	169990692	169991631	NM_001000549		11p15.4
chr1	Olr193	-	169990697	170005597	NM_001000186		11p15.4
chr1	Olr194	-	170033941	170034892	NM_001000948		11p15.4
chr1	Olr196	-	170072522	170073473	NM_001000187		11p15.4
chr1	Olr197	-	170091108	170092062	NM_001000188		11p15.4
chr1	Olr198	+	170109290	170110256	NM_001001033		11p15.4
chr1	Olr199	+	170125657	170126608	NM_001001034		11p15.4
chr1	Olr200	+	170147299	170148265	NM_001000189		11p15.4
chr1	Olr201	-	170174405	170175350	NM_001000190		11p15.4
chr1	Olr202	-	170185493	170186462	NM_001000550		11p15.4
chr1	Fam160a2	-	170216504	170238892	NM_001005538	chr11	11p15.4	FAM160A2	-	6211333	6234711
chr1	Cnga4	+	170242845	170246858	NM_053496	chr11	11p15.4	CNGA4	+	6239091	6244477
chr1	Cckbr	+	170262217	170272298	NM_013165	chr11	11p15.4	CCKBR	+	6259673	6272127
chr1	Prkcdbp	-	170317098	170318688	NM_134449	chr11	11p15.4	PRKCDBP	-	6318945	6320510
chr1	Smpd1	+	170383681	170387525	NM_001006997	chr11	11p15.4	SMPD1	+	6390413	6394998
chr1	Apbb1	-	170387629	170404045	NM_080478	chr11	11p15.4	APBB1	-	6395123	6404691
chr1	Hpx	-	170423557	170431066	NM_053318	chr11	11p15.4	HPX	-	6431037	6441024
chr1	Trim3	-	170441661	170464341	NM_031786	chr11	11p15.4	TRIM3	-	6448612	6473984
chr1	Arfip2	-	170466393	170471076	NM_001004222	chr11	11p15.4	ARFIP2	-	6474682	6481479
chr1	Timm10b	+	170471264	170474111	NM_053371	chr11	11p15.4	TIMM10B	+	6481446	6484681
						chr11	11p15.4	DNHD1	+	6497295	6572024
chr1	Rrp8	-	170574669	170578693	NM_001008346	chr11	11p15.4	RRP8	-	6599913	6603650
chr1	Ilk	+	170578940	170585192	NM_133409	chr11	11p15.4	ILK	+	6603707	6610874
chr1	Taf10	-	170585159	170586428	NM_001134735	chr11	11p15.4	TAF10	-	6610816	6612244
chr1	Tpp1	-	170588035	170594159	NM_031357	chr11	11p15.4	TPP1	-	6612765	6619461
chr1	Dchs1	-	170594981	170614859	NM_001107544	chr11	11p15.4	DCHS1	-	6621323	6655849
chr1	Mrpl17	-	170652292	170653982	NM_001313842	chr11	11p15.4	MRPL17	-	6680384	6683401
						chr11	11p15.4	GVINP1	-	6713145	6721879
chr1	Olr229	-	170693927	170694872	NM_001000204	chr11	11p15.4	OR2AG2	-	6768006	6768957
chr1	Olr208	-	170742781	170743732	NM_001000194	chr11	11p15.4	OR2AG1	+	6785016	6786014
chr1	Olr209	-	170762426	170763377	NM_001000736	chr11	11p15.4	OR6A2	-	6794524	6795908
chr1	Olr210	+	170796270	170797221	NM_001000195	chr11	11p15.4	OR10A5	+	6845682	6846636
chr1	Olr211	-	170800633	170801560	NM_001000196	chr11	11p15.4	OR10A2	+	6869754	6870666
chr1	Olr213	-	170840436	170841363	NM_001000735	chr11	11p15.4	OR10A4	+	6876624	6877619
chr1	Olr214	+	170863881	170864832	NM_001000197	chr11	11p15.4	OR2D2	-	6891573	6892500
chr1	Olr215	+	170887362	170888310	NM_001000198	chr11	11p15.4	OR2D3	+	6921001	6921994
chr1	Olr217	-	170915108	170916059	NM_001000199		11p15.4
chr1	Olr218	-	170927006	170927957	NM_001000551		11p15.4
chr1	Olr219	-	170932736	170933660	NM_001001372		11p15.4
chr1	Olr220	-	170932745	170933660	NM_001000552		11p15.4
chr1	Olr221	-	170988310	170989234	NM_001000200		11p15.4
chr1	Olr222	-	171008737	171009670	NM_001000201		11p15.4
chr1	Olr223	-	171027792	171028743	NM_001000202		11p15.4
chr1	Olr224	-	171044474	171045419	NM_001000553		11p15.4
chr1	Olr226	-	171059027	171060011	NM_031710		11p15.4
chr1	Olr227	+	171095324	171096278	NM_001000203		11p15.4
chr1	Olr229	-	171161967	171162912	NM_001000204		11p15.4
chr1	Olr230	+	171179036	171179990	NM_001000205		11p15.4
chr1	Olr231	+	171188132	171189080	NM_001000206		11p15.4
chr1	Olr232	-	171195671	171196619	NM_001001035		11p15.4
chr1	Olr233	-	171208472	171209420	NM_001000207		11p15.4
chr1	Olr234	+	171274304	171275249	NM_001000208		11p15.4
chr1			171278788	171422472		chr11	11p15.4	ZNF215	+	6926422	6958047
						chr11	11p15.4	ZNF214	-	6999317	7020355
						chr11	11p15.4	NLRP14	+	7020468	7071526
						chr11	11p15.4	RBMXL2	+	7088933	7091148
Gene transcripts located in rat Mcs3 and orthologous human genome regions. Colors indicate different human chromosomes and chromosome bands.
